# Supplementary material for: Rv2656c: A Potential Candidate Antigen Associated with Latent Tuberculosis Infection
Source: Vaccines (Basel). 2026 May 15;14(5):442. doi: 10.3390/vaccines14050442 (PMC13211397; doi:10.3390/vaccines14050442)
Supplement: Supplementary file 1 [file vaccines-14-00442-s001.zip]

Archive with 1 entries (1 files):
- vaccines-4270100-supplementary.pdf
